# Supplementary material for: Stalled translation by mitochondrial stress upregulates a CNOT4-ZNF598 ribosomal quality control pathway important for tissue homeostasis
Source: Nat Commun. 2024 Feb 22;15:1637. doi: 10.1038/s41467-024-45525-3 (PMC10883933; doi:10.1038/s41467-024-45525-3)
Supplement: Supplementary file 4 — Source Data [file 41467_2024_45525_MOESM4_ESM.xlsx]

## Sheet: Figure 1a
Ctrl	EBSS	Torin1	CCCP
1	1.13	0.76	1.34
1	1.21	0.94	1.45
1	1.03	0.91	1.42

## Sheet: Figure 1b
Ctrl	Rot	CCCP
1	1.33	1.53
1	1.23	1.43
1	1.27	1.48

## Sheet: Figure 1c
Ctrl	Rot	CCCP
1	1.21	2.94
1	1.29	2.54
1	1.15	2.63

## Sheet: Figure 1f
Ctrl	Rot	CCCP
1	0.63	0.57
1	0.69	0.52
1	0.72	0.62

## Sheet: Figure 1g
RACK1	Normal total	1	0.95	1.09	1.15		Normal Mito	0.55	0.6	0.48	0.41
	MPTP total	1.09	1.05	1.16	0.91		MPTP Mito	0.46	0.42	0.39	0.54
ZNF598	Normal total	1	1.12	1.34	1.3		Normal Mito	0.72	0.55	0.67	0.51
	MPTP total	1.41	1.18	1.18	0.84		MPTP Mito	0.9	0.79	0.67	0.92
RPS	Normal total	1	1.14	1.07	0.95		Normal Mito	0.51	0.37	0.33	0.26
	MPTP total	0.81	0.76	0.83	0.66		MPTP Mito	0.76	0.62	0.62	0.79
ANKZF1	Normal total	1	1.17	1.54	1.5		Normal Mito	0.33	0.37	0.37	0.3
	MPTP total	1.42	1.12	1.37	0.82		MPTP Mito	0.55	0.42	0.42	0.59

## Sheet: Figure 2a
OD value
No treatment	Ctrl	0.331	0.352	0.398	0.374	0.383		ZNF598 KO	0.306	0.312	0.351	0.374	0.315
Rotenone	Ctrl	0.209	0.254	0.216	0.229	0.283		ZNF598 KO	0.204	0.178	0.171	0.177	0.146
CCCP	Ctrl	0.216	0.249	0.252	0.255	0.255		ZNF598 KO	0.224	0.186	0.172	0.16	0.175
TG	Ctrl	0.316	0.31	0.316	0.323	0.332		ZNF598 KO	0.256	0.28	0.219	0.285	0.252
BFA	Ctrl	0.206	0.238	0.21	0.264	0.248		ZNF598 KO	0.225	0.202	0.172	0.183	0.165

## Sheet: Figure 2c
Ctrl	ZNF598 KO	sh-ASCC3
21.07	55.43	38.72
18.32	52.68	40.28
17.23	56.37	42.17

## Sheet: Figure 3e
Abnormal wing posture
B9	B9+ZNF598OE
95	68.9474
100	50
90.3333	39.4118
93.75	35.2941
	66.6667

## Sheet: Figure 3f
Abnormal wing posture
B9	B9+EP>ZNF598	B9+ZNF598 Ri
70	38.5	77.8
69.2	30	76.9
66.7	35.7	76.5

## Sheet: Figure 3g
Mito area (%)
B9	B9+ZNF598
26.91	3.04
20.67	10.47
17.62	7.62

[truncated: 24 more sheets: Figure 3i, Figure 4b, Figure 4d, Figure 4f, Figure 4h, Figure 4i, Figure 4j, Figure 6i, Figure 7k, Figure 7l, Figure 7n, Figure S1a, Figure S1b, Figure S1d, Figure S1e, Figure S2b, Figure S2c, Figure S2f, Figure S3c, Figure S4d …]
